# Supplementary material for: Martini 3 Coarse-Grained Model for the Cofactors Involved in Photosynthesis
Source: Int J Mol Sci. 2024 Jul 20;25(14):7947. doi: 10.3390/ijms25147947 (PMC11277265; doi:10.3390/ijms25147947)
Supplement: Supplementary file 1 [file ijms-25-07947-s001.zip]

Archive with 1 entries (1 files):
- ijms-3092061-supplementary.pdf
